# Supplementary material for: Fungal Pathogens of Cacao in Puerto Rico
Source: Plants (Basel). 2023 Nov 15;12(22):3855. doi: 10.3390/plants12223855 (PMC10675365; doi:10.3390/plants12223855)
Supplement: Supplementary file 1 [file plants-12-03855-s001.zip › Supplementary Table S1.xlsx]

## Sheet: submitted sequences
ITS (ITS5/ITS4)
Sample	Species	Host	Location	Date collected	Primer_F	Primer_R	Sequence	GenBank accession numbers
PR24	Lasiodiplodia theobromae	Theobroma cacao	USA: Puerto Rico	Aug 2019	ITS5	ITS4	AGTTCAGAAGGTTCGTCCGGCGGGCGACGCCAACCGCTCCAAAGCGAGGTGTATTCTACTACGCTTGAGGGCTGAACAGCCACCGCCGAGGTCTTTGAGGCGCGTCCGCAGTGAGGACGGTGCCCAATTCCAAGCAGAGCTTGAGGGTTGTAATGACGCTCGAACAGGCATGCCCCCCGGAATACCAAGGGGCGCAATGTGCGTTCAAAGATTCGATGATTCACTGAATTCTGCAATTCACATTACTTATCGCATTTCGCTGCGTTCTTCATCGATGCCAGAACCAAGAGATCCGTTGTTGAAAGTTTTAGTTTATTAACTTGTTTATCAGACGTCTGCGTTTACTGACTGGAGTTTGAAGGTCCTTTGGCGGCCGGAGCCGCCAAAGCAACAGAGGTA…	OR717218
PR46	Lasiodiplodia pseudotheobromae	Theobroma cacao	USA: Puerto Rico	Aug 2019	ITS5	ITS4	TTCGGGCTTCGGCTCGACTCTCCCACCCTTTGTGAACGTACCTCTGTTGCTTTGGCGGCTCCGGCCGCCAAAGGACCTCCAAACTCCAGTCAGTAAACGCAGACGTCTGATAAACAAGTTAATAAACTAAAACTTTCAACAACGGATCTCTTGGTTCTGGCATCGATGAAGAACGCAGCGAAATGCGATAAGTAATGTGAATTGCAGAATTCAGTGAATCATCGAATCTTTGAACGCACATTGCGCCCCTTGGTATTCCGGGGGGCATGCCTGTTCGAGCGTCATTACAACCCTCAAGCTCTGCTTGGAATTGGGCACCGTCCTCACTGCGGACGCGCCTCAAAGACCTCGGCGGTGGCTGTTCAGCCCTCAAGCGTAGTAGAATACACCTCGCTTTGG…	OR717219
PR33	Lasiodiplodia sp.	Theobroma cacao	USA: Puerto Rico	Aug 2019	ITS5	ITS4	TTCGGGCTTCGGCTCGACTCTCCCACCCTTTGTGAACGTACCTCTGTTGCTTTGGCGGCTTCGGCCGCCAAAGGACCTTCAAACTCCAGTCAGTAAACGCAGACGTCTGATAAACAAGTTAATAAACTAAAACTTTCAACAACGGATCTCTTGGTTCTGGCATCGATGAAGAACGCAGCGAAATGCGATAAGTAATGTGAATTGCAGAATTCAGTGAATCATCGAATCTTTGAACGCACATTGCGCCCCTTGGTATTCCGGGGGGCATGCCTGTTCGAGCGTCATTACAACCCTCAAGCTCTGCTTGGAATTGGGCACCGTCCTCACTGCGGACGCGCCTCAAAGACCTCGGCGGTGGCTGTTCAGCCCTCAAGCGTAGTAGAATACACCTCGCTTTGG…	OR717220
PR14	Diaporthe tulliensis	Theobroma cacao	USA: Puerto Rico	Aug 2019	ITS5	ITS4	GCGCTTCGGCGCACCCAGAAACCCTTTGTGAACTTATACCTATACTGTTGCCTCGGCGCTGGCCGGCCTCCTCACCGAGGCCCCCTGGAGACAGGGAGCAGCCCGCCGGCGGCCAAACAAACTCTTGTTTCTTAGTGAATCTCTGAGTAAAAAACATAATGAATCAAAACTTTCAACAACGGATCTCTTGGTTCTGGCATCGATGAAGAACGCAGCGAAATGCGATAAGTAATGTGAATTGCAGAATTCAGTGAATCATCGAATCTTTGAACGCACATTGCGCCCTCTGGTATTCCGGAGGGCATGCCTGTTCGAGCGTCATTTCAACCCTCAAGCCTGGCTTGGTGTTGGGGCACCGCCTTTGTCAAAAGGGCGGGCCCTGAAATCTAGTGGCGAGCT…	OR717221
PR42B	Diaporthe pseudomangiferae	Theobroma cacao	USA: Puerto Rico	Aug 2019	ITS5	ITS4	GCGCCCCAGGCGCACCCAGAAACCCTTTGTGAACTTATACCTTTTGTTGCCTCGGCGCATGCTGGCCTCTAGTAGGCCCCTCACCCCGGTGAGGAGAAGGCACGCCGGCGGCCAAGTTAACTCTTGTTTTTACACTGAAACTCTGAGAAAAAACACAAATGAATCAAAACTTTCAACAACGGATCTCTTGGTTCTGGCATCGATGAAGAACGCAGCGAAATGCGATAAGTAATGTGAATTGCAGAATTCAGTGAATCATCGAATCTTTGAACGCACATTGCGCCCTCTGGTATTCCGGAGGGCATGCCTGTTCGAGCGTCATTTCAACCCTCAAGCATTGCTTGGTGTTGGGGCACTGCTTCTAACGAAGCAGGCCCTGAAATCTAGTGGCGAGCTCGC…	OR717222
J1B	Diaporthe sp. 1	Theobroma cacao	USA: Puerto Rico	Aug 2019	ITS5	ITS4	GCGCTTCGGCGCACCCAGAAACCCTTTGTGAACTTATACCTTACTGTTGCCTCGGCGCAGGCCGGCCCCCCCACCGGGGCCCCTCGGAGACGAGGAGCAGCCCGCCGGCGGCCAACCAAACTCTTGTTTCTTAGTGAATCTCTGAGTAAAAAACATAAATGAATCAAAACTTTCAACAACGGATCTCTTGGTTCTGGCATCGATGAAGAACGCAGCGAAATGCGATAAGTAATGTGAATTGCAGAATTCAGTGAATCATCGAATCTTTGAACGCACATTGCGCCCTCTGGTATTCCGGAGGGCATGCCTGTTCGAGCGTCATTTCAACCCTCAAGCCTGGCTTGGTGTTGGGGCACTGCTTCGAGAGGAGCAGGCCCTGAAATCTAGTGGCGAGCTCGC…	OR717223
PR32	Diaporthe sp. 2	Theobroma cacao	USA: Puerto Rico	Aug 2019	ITS5	ITS4	GCGCTTCGGCGCACCCAGAAACCCTTTGTGAACTTATACCTACTGTTGCCTCGGCGCAGGCCGGCCTTTTGTGACAAAGGCCCCCTGGAGACAGGGAGCAGCCCGCCGGCGGCCAACCAAACTCTTGTTTCTACAGTGAATCTCTGAGTAAAAAACATAAATGAATCAAAACTTTCAACAACGGATCTCTTGGTTCTGGCATCGATGAAGAACGCAGCGAAATGCGATAAGTAATGTGAATTGCAGAATTCAGTGAATCATCGAATCTTTGAACGCACATTGCGCCCTCTGGTATTCCGGAGGGCATGCCTGTTCGAGCGTCATTTCAACCCTCAAGCCTGGCTTGGTGATGGGGCACTGCCTGTAAAAGGGCAGGCCCTGAAATCTAGTGGCGAGCTC…	OR717224
LSU (LR0R/LR5)
Sample	Species	Host	Location	Date collected	Primer_F	Primer_R	Sequence	GenBank accession numbers
PR24	Lasiodiplodia theobromae	Theobroma cacao	USA: Puerto Rico	Aug 2019	LR0R	LR5	ACGGCGAGTGAAGCGGCAACAGCTCAAATTTGAAAGCTGGCCCTTTTAGGGTCCGCATTGTAATTTGTAGAGGATGATTCGGCGAGGGCTCCTGCCTAAGTCCCCTGGAACGGGGCGTCATAGAGGGTGAGAATCCCGTATGCGGTAGGTTGCCTTAGCCATGTGAATCTCCTTCGACGAGTCGAGTTGTTTGGGAATGCAGCTCTAAATGGGAGGTAAATTTCTTCTAAAGCTAAATACCGGCCAGAGACCGATAGCGCACAAGTAGAGTGATCGAAAGATGAAAAGCACTTTGGAAAGAGAGTTAAAAAGTACGTGAAATTGTTGAAAGGGAAGCGCTTGCAACCAGACTTGTCCGCAGTTGCTCAGCCGGTCTCCTGACCGGCGTACTCTTCTGCG…	OR717152
PR46	Lasiodiplodia pseudotheobromae	Theobroma cacao	USA: Puerto Rico	Aug 2019	LR0R	LR5	GGGTCCGCGTTGTAATTTGTAGAGGATGATTCGGCGAGGGCTCCTGCCTAAGTCCCCTGGAACGGGGCGTCATAGAGGGTGAGAATCCCGTATGCGGTAGGTTGCCTTAGCCATGTGAATCTCCTTCGACGAGTCGAGTTGTTTGGGAATGCAGCTCTAAATGGGAGGTAAATTTCTTCTAAAGCTAAATACTGGCCAGAGACCGATAGCGCACAAGTAGAGTGATCGAAAGATGAAAAGCACTTTGGAAAGAGAGTTAAAAAGTACGTGAAATTGTTGAAAGGGAAGCGCTTGCAACCAGACTTGTCCGCAGTTGCTCAGCCGGTCTCCTGACCGGCGTACTCTTCTGCGGCCAGGCCAGCATCAGTTCGGGCGGTCGGATAAAGGCCTCGGGAATGT…	OR717153
PR33	Lasiodiplodia sp.	Theobroma cacao	USA: Puerto Rico	Aug 2019	LR0R	LR5	GGGTCCGCATTGTAATTTGTAGAGGATGATTCGGCGAGGGCTCCTGCCTAAGTCCCCTGGAACGGGGCGTCATAGAGGGTGAGAATCCCGTATGCGGTAGGTTGCCTTAGCCATGTGAATCTCCTTCGACGAGTCGAGTTGTTTGGGAATGCAGCTCTAAATGGGAGGTAAATTTCTTCTAAAGCTAAATACCGGCCAGAGACCGATAGCGCACAAGTAGAGTGATCGAAAGATGAAAAGCACTTTGGAAAGAGAGTTAAAAAGTACGTGAAATTGTTGAAAGGGAAGCGCTTGCAACCAGACTTGTCCGCAGTTGCTCAGCCGGTCTCCTGACCGGCGTACTCTTCTGCGGCCAGGCCAGCATCAGTTCGGGCGGTCGGATAAAGGCCTCGGGAATGT…	OR717154
PR14	Diaporthe tulliensis	Theobroma cacao	USA: Puerto Rico	Aug 2019	LR0R	LR5	GTGAAGCGGCAACAGCTCAAATTTGAAATCTGGCTTCGGCCCGAGTTGTAATTTGCAGAGGATGTTTCTGGCGCGGTGCCTTCCGAGTTCCCTGGAACGGGACGCCAAAGAGGGTGAGAGCCCCGTATGGTTGGACACCAAGCCTGTGTGAAACTCCTTCAACGAGTCGAGTAGTTTGGGAATGCTGCTCTAAATGGGAGGTAAATCTCTTCTAAAGCTAAATACCGGCCAGAGACCGATAGCGCACAAGTAGAGTGATCGAAAGATGAAAAGCACCTTGAAAAGGGGGTTAAATAGTACGTGAAATTGTTGAAAGGGAAGCACTTATGACCAGACTTGGGCCGGGCGGCTCATCAGGGGTTCTCCCCTGTGCACTCCGCCCGGCACAGGCCAGCATCG…	OR717155
PR42B	Diaporthe pseudomangiferae	Theobroma cacao	USA: Puerto Rico	Aug 2019	LR0R	LR5	GTGAAGCGGCAACAGCTCAAATTTGAAATCTGGCCTCGGCCCGAGTTGTAATTTGCAGAGGATGCTTCTGGCGCGGTGCCTTCCGAGTTCCCTGGAACGGGACGCCACAGAGGGTGAGAGCCCCGTATGGTCGGACACCAAGCCTGTGTGAAGCTCCTTCGACGAGTCGAGTAGTTTGGGAATGCTGCTCTAAATGGGAGGTAAATCTCTTCTAAAGCTAAATACCGGCCAGAGACCGATAGCGCACAAGTAGAGTGATCGAAAGATGAAAAGCACCTTGAAAAGGGGGTTAAATAGTACGTGAAATTGTTGAAAGGGAAGCACTTGTGACCAGACTTGGGCCGGGCGGCTCATCAGGGGTTCTCCCCTGTGCACTCCGCCCGGCACAGGCCAGCATCG…	OR717156
J1B	Diaporthe sp. 1	Theobroma cacao	USA: Puerto Rico	Aug 2019	LR0R	LR5	GTGAAGCGGCAACAGCTCAAATTTGAAATCTGGCCTCGGCCCGAGTTGTAATTTGCAGAGGATGCTTCTGGCGCGGTGCCTTCCGAGTTCCCTGGAACGGGACGCCACAGAGGGTGAGAGCCCCGTATGGTCGGACACCAAGCCTGTGTGAAGCTCCTTCGACGAGTCGAGTAGTTTGGGAATGCTGCTCTAAATGGGAGGTAAATCTCTTCTAAAGCTAAATACCGGCCAGAGACCGATAGCGCACAAGTAGAGTGATCGAAAGATGAAAAGCACCTTGAAAAGGGGGTTAAATAGTACGTGAAATTGTTGAAAGGGAAGCACTTATGACCAGACTTGGGCCGGGCGGCTCATCAGGGGTTCTCCCCTGTGCACTCCGCCCGGCACAGGCCAGCATCG…	OR717157
PR32	Diaporthe sp. 2	Theobroma cacao	USA: Puerto Rico	Aug 2019	LR0R	LR5	GTGAAGCGGCAACAGCTCAAATTTGAAATCTGGCTTCGGCCCGAGTTGTAATTTGCAGAGGATGCTTCTGGCGCGGTGCCTTCCGAGTTCCCTGGAACGGGACGCCACAGAGGGTGAGAGCCCCGTATGGTCGGACACCAAGCCTGTGTGAAGCTCCTTCGACGAGTCGAGTAGTTTGGGAATGCTGCTCTAAATGGGAGGTAAATCTCTTCTAAAGCTAAATACCGGCCAGAGACCGATAGCGCACAAGTAGAGTGATCGAAAGATGAAAAGCACCTTGAAAAGGGGGTTAAATAGTACGTGAAATTGTTGAAAGGGAAGCACTTATGACCAGACTTGGGCCGGGCGGCTCATCAGGGGTTCTCCCCTGTGCACTCCGCCCGGCACAGGCCAGCATCG…	OR717158
