# Supplementary material for: Fungal Pathogens of Cacao in Puerto Rico
Source: Plants (Basel). 2023 Nov 15;12(22):3855. doi: 10.3390/plants12223855 (PMC10675365; doi:10.3390/plants12223855)
Supplement: Supplementary file 1 [file plants-12-03855-s001.zip › Supplementary Table S2.xlsx]

## Sheet: Pod inoculation data
Pod inoculation data
Diameters are measured in centimeters (cm)
Species	isolate	rep	Diam1	Diam2	avgDiam
L. theobromae	PR24	1	0.7	0.8	0.75
L. theobromae	PR24	2	5.2	7.2	6.2
L. theobromae	PR24	3	5.6	8	6.8
L. theobromae	PR24	4	6.3	6.8	6.55
L. theobromae	PR26	5	6.1	8.4	7.25
L. theobromae	PR26	6	5	8.1	6.55
L. theobromae	PR26	7	5.4	7.6	6.5
L. theobromae	PR26	8	5.3	8.4	6.85
D. tulliensis	PR14	1	1	1	1
D. tulliensis	PR14	2	2.9	3.3	3.1
D. tulliensis	PR14	3	2.7	3.6	3.15
D. tulliensis	PR14	4	2.3	2.9	2.6
D. tulliensis	PR70	5	2.6	2.5	2.55
D. tulliensis	PR70	6	3.2	3.5	3.35
D. tulliensis	PR70	7	2.4	2.9	2.65
D. tulliensis	PR70	8	3.2	3.6	3.4
P. palmivora	H33	1	5.9	6.8	6.35
P. palmivora	H33	2	6.2	5.5	5.85
P. palmivora	H33	3	5.9	8	6.95
P. palmivora	H33	4	4.9	5.5	5.2
1/2 PDA	n/a	1	0	0	0
1/2 PDA	n/a	2	0	0	0
1/2 PDA	n/a	3	0.1	0.2	0.15

## Sheet: Stem inoculation data
Stem inoculation data
Diameters are measured in centimeters (cm)
Species	isolate	rep	Diam1	Diam2	avgDiam
L. theobromae	PR24	1	8.98	0.17	4.575
L. theobromae	PR24	2	2.95	0.14	1.545
L. theobromae	PR24	3	6.47	0.15	3.31
L. theobromae	PR26	4	8.13	0.22	4.175
L. theobromae	PR26	5	8.04	0.24	4.14
L. theobromae	PR26	6	12.2	3	7.6
L. theobromae	PR26	7	8	0.21	4.105
D. tulliensis	PR14	1	8.4	0.75	4.575
D. tulliensis	PR14	2	14.3	1.1	7.7
D. tulliensis	PR14	3	6.5	0.43	3.465
D. tulliensis	PR14	4	2.7	0.22	1.46
D. tulliensis	PR70	5	7.16	1	4.08
D. tulliensis	PR70	6	10.3	0.9	5.6
D. tulliensis	PR70	7	12.6	0.6	6.6
D. tulliensis	PR70	8	4.78	0.2	2.49
P. palmivora	H33	1	6.2	0.2	3.2
P. palmivora	H33	2	5	0.41	2.705
P. palmivora	H33	3	5.4	0.27	2.835
P. palmivora	H33	4	20.28	2.6	11.4
1/2 PDA	n/a	1	0.27	0.14	0.205
1/2 PDA	n/a	2	0.78	0.11	0.445
1/2 PDA	n/a	3	0.23	0.09	0.16
1/2 PDA	n/a	4	0.11	0.1	0.105
